# Supplementary material for: Ferroptosis Characterization in Lung Adenocarcinomas Reveals Prognostic Signature With Immunotherapeutic Implication
Source: Front Cell Dev Biol. 2021 Oct 20;9:743724. doi: 10.3389/fcell.2021.743724 (PMC8563998; doi:10.3389/fcell.2021.743724)
Supplement: Supplementary Table 2 — The list of 56 genes for model construction. [file Table_2.XLSX]

## Sheet: 56gene_Cox
ID	HR	HR.95L	HR.95H	pvalue
UBE2T	0.637982	0.475167	0.856584	0.00279241
JAML	1.57112	1.1645	2.11973	0.00311076
HLA-DPB1	1.59219	1.18611	2.13728	0.00196025
MTHFD2	0.634769	0.471924	0.853807	0.00265641
VDAC2	0.625051	0.46488	0.840408	0.00186441
DTYMK	0.635131	0.472009	0.854627	0.00272454
PCLAF	0.593412	0.441753	0.797138	0.000529004
EIF5A	0.562718	0.416611	0.760064	0.000177793
HSPD1	0.594676	0.44243	0.799312	0.000572036
ACP1	0.675395	0.503895	0.905265	0.00864226
DARS2	0.649216	0.484215	0.870442	0.00388455
HLA-DMA	1.64978	1.22793	2.21654	0.000891393
PNO1	0.635313	0.47276	0.853758	0.0026251
CCT7	0.569734	0.422673	0.767962	0.000221552
CACYBP	0.677552	0.504883	0.909272	0.00949532
NUP37	0.654031	0.48723	0.877935	0.00470456
OIP5	0.55335	0.410652	0.745635	0.000100714
PBK	0.637642	0.474846	0.856252	0.00277347
CKS1B	0.592535	0.44102	0.796105	0.000514104
KNSTRN	0.59125	0.440416	0.793741	0.000470163
LY86	1.4975	1.1158	2.00978	0.00714783
MRPL15	0.647696	0.482308	0.869798	0.00388614
FAM136A	0.613297	0.457008	0.823035	0.00112333
PPM1M	1.80012	1.33954	2.41907	9.67208e-05
C19orf48	0.664814	0.495546	0.8919	0.00646882
UBE2V2	0.572976	0.426194	0.770311	0.000225839
CYCS	0.637491	0.473987	0.857398	0.00290646
PSMA4	0.645761	0.480992	0.866973	0.0036174
NLRP1	1.48866	1.10517	2.00523	0.00884718
DPEP2	1.56136	1.16367	2.09496	0.00297262
RASGRP2	1.5472	1.15077	2.08019	0.00385503
HLA-DOA	1.55628	1.1589	2.0899	0.00327825
PARPBP	0.607053	0.452363	0.81464	0.000880833
TROAP	0.638263	0.475945	0.855939	0.00270927
ADRB2	1.52602	1.13551	2.05083	0.00506853
SNRPB	0.67825	0.505329	0.910345	0.00972347
MRPL13	0.573555	0.424516	0.774919	0.000293573
NEIL3	0.580442	0.4307	0.782245	0.00035271
DYNLL1	0.603115	0.448971	0.810179	0.000785614
BZW2	0.599948	0.446687	0.805793	0.000687132
STRAP	0.636225	0.473124	0.855553	0.00276901
CD52	1.49006	1.11224	1.99622	0.00751963
CISD1	0.64444	0.478898	0.867205	0.00372504
ABI3BP	1.49707	1.11471	2.01057	0.00732495
MRPL9	0.646586	0.481421	0.868416	0.00376228
ANLN	0.514777	0.38263	0.692563	1.14952e-05
CAPZA1	0.600633	0.446909	0.807234	0.000725702
RIPK2	0.662069	0.493592	0.888054	0.00591702
NBN	0.577163	0.429536	0.775528	0.000265805
DSC2	0.607368	0.451872	0.816372	0.000951226
SH3GL1	0.661188	0.492763	0.887179	0.00581596
TMEM125	2.04343	1.51326	2.75935	3.11403e-06
ARNTL2	0.652533	0.4862	0.87577	0.00446115
PANX1	0.629638	0.46947	0.844451	0.00200951
ADGRF4	0.62012	0.461418	0.833407	0.00153376
STYX	0.660429	0.492444	0.885719	0.00559986
