# Supplementary material for: Ferroptosis Characterization in Lung Adenocarcinomas Reveals Prognostic Signature With Immunotherapeutic Implication
Source: Front Cell Dev Biol. 2021 Oct 20;9:743724. doi: 10.3389/fcell.2021.743724 (PMC8563998; doi:10.3389/fcell.2021.743724)
Supplement: Supplementary Table 3 — The significance of differences in infiltrated immune cell between risk groups. [file Table_3.XLSX]

## Sheet: Sheet1
Cell type	pval
CD4 T_ImmuCellAI	1.33737e-29
nTreg_ImmuCellAI	2.19899e-18
Tfh_ImmuCellAI	1.18002e-16
Tem_ImmuCellAI	5.24708e-13
Monocytes_CIBERSORT	6.40234e-10
T cells CD4 memory activated_CIBERSORT	7.85587e-10
B cells memory_CIBERSORT	1.09876e-09
Mast cells resting_CIBERSORT	3.30254e-09
Neutrophil_ImmuCellAI	2.71278e-08
Dendritic cells resting_CIBERSORT	3.34591e-08
Macrophages M0_CIBERSORT	6.13586e-08
Tr1_ImmuCellAI	1.69423e-07
Th1_ImmuCellAI	3.84498e-07
Tex_ImmuCellAI	6.51194e-07
Monocyte_ImmuCellAI	9.57256e-07
Th2_ImmuCellAI	1.74467e-05
NKT_ImmuCellAI	3.20006e-05
Macrophages M1_CIBERSORT	4.56845e-05
Mast cells activated_CIBERSORT	5.00822e-05
MAIT_ImmuCellAI	5.18547e-05
T cells CD4 memory resting_CIBERSORT	0.000151644
Tgd_ImmuCellAI	0.000192856
CD8 T_ImmuCellAI	0.000295904
T cells regulatory Tregs _CIBERSORT	0.000609212
NK_ImmuCellAI	0.00359599
NK cells resting_CIBERSORT	0.00506259
Eosinophils_CIBERSORT	0.0104135
CD8 naive_ImmuCellAI	0.0314654
T cells follicular helper_CIBERSORT	0.0431046
Th17_ImmuCellAI	0.0504682
B cell_ImmuCellAI	0.100689
CD4 naive_ImmuCellAI	0.146887
Tc_ImmuCellAI	0.187938
Neutrophils_CIBERSORT	0.202493
Macrophage_ImmuCellAI	0.250925
Tcm_ImmuCellAI	0.310272
B cells naive_CIBERSORT	0.348876
NK cells activated_CIBERSORT	0.47195
T cells gamma delta_CIBERSORT	0.485078
DC_ImmuCellAI	0.544283
Dendritic cells activated_CIBERSORT	0.573375
Plasma cells_CIBERSORT	0.672361
T cells CD8_CIBERSORT	0.802267
Macrophages M2_CIBERSORT	0.80946
iTreg_ImmuCellAI	0.871498
