# Supplementary material for: Ferroptosis Characterization in Lung Adenocarcinomas Reveals Prognostic Signature With Immunotherapeutic Implication
Source: Front Cell Dev Biol. 2021 Oct 20;9:743724. doi: 10.3389/fcell.2021.743724 (PMC8563998; doi:10.3389/fcell.2021.743724)
Supplement: Supplementary Table 4 — List of significance for all 138 compounds. [file Table_4.XLSX]

## Sheet: Sheet1
Compound name	pval
A.443654	1.98923e-29
A.770041	1.01934e-12
ABT.263	0.0290447
ABT.888	0.761454
AG.014699	2.58282e-09
AICAR	0.0466776
AKT.inhibitor.VIII	0.024426
AMG.706	0.00844513
AP.24534	0.628933
AS601245	1
ATRA	0.986309
AUY922	6.24733e-18
Axitinib	0.972376
AZ628	1.48962e-06
AZD.0530	2.43657e-05
AZD.2281	2.90839e-05
AZD6244	0.883133
AZD6482	0.993582
AZD7762	0.0225574
AZD8055	0.818838
BAY.61.3606	7.3929e-07
Bexarotene	0.99935
BI.2536	3.56106e-25
BIBW2992	1.71638e-05
Bicalutamide	0.106409
BI.D1870	1.71688e-16
BIRB.0796	0.0294421
Bleomycin	4.18808e-08
BMS.509744	0.000192707
BMS.536924	0.234095
BMS.708163	0.502593
BMS.754807	1.75572e-05
Bortezomib	1.4281e-08
Bosutinib	3.4435e-06
Bryostatin.1	0.8556
BX.795	0.128635
Camptothecin	0.409775
CCT007093	1
CCT018159	2.86626e-17
CEP.701	0.0396005
CGP.082996	7.94502e-16
CGP.60474	3.19979e-05
CHIR.99021	0.987005
CI.1040	0.00151656
Cisplatin	0.000359504
CMK	0.00015886
Cyclopamine	0.000301693
Cytarabine	0.5408
Dasatinib	0.19267
DMOG	0.948415
Docetaxel	5.79111e-11
Doxorubicin	1.26239e-13
EHT.1864	0.120189
Elesclomol	9.05639e-13
Embelin	6.12874e-12
Epothilone.B	2.65107e-26
Erlotinib	1
Etoposide	6.18162e-11
FH535	1.1944e-13
FTI.277	0.00292798
GDC.0449	0.579571
GDC0941	0.987815
Gefitinib	0.17107
Gemcitabine	4.41768e-15
GNF.2	0.000286362
GSK269962A	1.45647e-07
GSK.650394	6.13856e-16
GW.441756	0.760494
GW843682X	1.56798e-25
Imatinib	0.871822
IPA.3	0.846691
JNJ.26854165	0.302068
JNK.9L	1.15078e-06
JNK.Inhibitor.VIII	2.27101e-13
JW.7.52.1	3.4556e-18
KIN001.135	0.968335
KU.55933	0.00132425
Lapatinib	0.959454
Lenalidomide	0.93355
LFM.A13	1
Metformin	0.999995
Methotrexate	0.999999
MG.132	1.44236e-11
Midostaurin	9.58074e-13
Mitomycin.C	0.000381484
MK.2206	0.994141
MS.275	2.73252e-10
Nilotinib	0.543012
NSC.87877	0.00736844
NU.7441	0.000114375
Nutlin.3a	0.924746
NVP.BEZ235	0.0666097
NVP.TAE684	9.54528e-05
Obatoclax.Mesylate	1.91895e-26
OSI.906	0.999996
PAC.1	0.979354
Paclitaxel	1.06989e-16
Parthenolide	3.05368e-11
Pazopanib	4.0877e-08
PD.0325901	0.76958
PD.0332991	0.999991
PD.173074	0.703125
PF.02341066	0.998961
PF.4708671	3.05581e-16
PF.562271	3.142e-19
PHA.665752	0.000334457
PLX4720	3.55151e-05
Pyrimethamine	1.87385e-05
QS11	5.40449e-18
Rapamycin	2.29294e-05
RDEA119	0.714768
RO.3306	0.0982365
Roscovitine	0.971215
Salubrinal	3.76619e-09
SB.216763	0.431967
SB590885	0.0241426
Shikonin	1.3674e-12
SL.0101.1	7.62273e-19
Sorafenib	1.48118e-09
S.Trityl.L.cysteine	3.47311e-19
Sunitinib	0.0521772
Temsirolimus	0.00140894
Thapsigargin	1.75818e-24
Tipifarnib	1.29131e-18
TW.37	4.04983e-25
Vinblastine	0.167632
Vinorelbine	6.8508e-09
Vorinostat	1.78435e-05
VX.680	4.60556e-17
VX.702	4.42962e-06
WH.4.023	2.91521e-06
WO2009093972	0.796863
WZ.1.84	2.91489e-13
X17.AAG	0.432775
X681640	0.00168874
XMD8.85	1.85289e-05
Z.LLNle.CHO	1.61228e-06
ZM.447439	2.323e-24
